# Supplementary material for: Cesarean section in Uruguay from 2008 to 2018: country analysis based on the Robson classification. An observational study
Source: BMC Pregnancy Childbirth. 2022 Jun 7;22:471. doi: 10.1186/s12884-022-04792-y (PMC9175367; doi:10.1186/s12884-022-04792-y)
Supplement: Supplementary file 2 — Additional file 2. [file 12884_2022_4792_MOESM2_ESM.xls]

## Sheet: Hoja2
Additional Table 2. C-section rates by Robson group, by year, health care sector and location.
Robson group		Number of Cesarean Sections (N and %)											p value
		2008	2009	2010	2011	2012	2013	2014	2015	2016	2017	2018
Private Health Care Sector
1	Nulliparous, single cephalic, >=37 weeks, in spontaneous labour	1870 (30.3%)	1542 (30.1%)	1642 (31.7%)	1704 (33.4%)	2088 (35.9%)	2147 (37.2%)	2128 (36.3%)	1910 (33.2%)	1756 (33.7%)	1518 (33.7%)	1338 (34%)	0.108
2A	Nulliparous, single cephalic, >=37 weeks, induced labour	876 (51.3%)	1003 (55%)	1141 (57.5%)	1195 (55.9%)	1369 (60.5%)	1488 (60.1%)	1588 (59.9%)	1531 (57.3%)	1477 (56.8%)	1411 (58.6%)	1306 (56.7%)	0.143
2B	Nulliparous, single cephalic, >=37 weeks, CS before labour	1001 (98.7%)	852 (98.3%)	958 (96.8%)	1032 (98%)	1115 (98.8%)	1280 (98.5%)	1364 (98.6%)	1370 (99.1%)	1127 (98.7%)	1022 (99.2%)	991 (99.3%)	0.0416*
3	Multiparous (excluding prev. CS), single cephalic, >=37 weeks, in spontaneous labour	370 (10.25%)	473 (10.76%)	574 (11.53%)	601 (11.77%)	741 (13.15%)	767 (13.14%)	829 (13.86%)	875 (14.11%)	819 (13.6%)	723 (13.24%)	696 (14.08%)	0.000226*
4A	Multiparous without a previous uterine scar, with single cephalic pregnancy, >=37 weeks, induced labour	160 (22.7%)	270 (25.12%)	372 (29.71%)	417 (28.25%)	473 (28.84%)	564 (32.85%)	587 (30.68%)	614 (29.34%)	652 (31.27%)	642 (30.51%)	636 (31.1%)	0.00823*
4B	Multiparous without a previous uterine scar, with single cephalic pregnancy, >=37 weeks, CS before labour	283 (95.61%)	480 (97.76%)	647 (97%)	710 (96.47%)	777 (96.76%)	934 (98.01%)	918 (97.45%)	991 (98.51%)	813 (97.13%)	824 (97.86%)	766 (97.95%)	0.0383*
5	Previous CS, single cephalic, >=37 weeks	1928 (80.13%)	2478 (83.8%)	2800 (84.72%)	3018 (84.7%)	3414 (85.46%)	3840 (86.94%)	4108 (87.5%)	4145 (85.34%)	4143 (83.73%)	3972 (85.42%)	3824 (85.45%)	0.0992*
6	All nulliparous breeches	361 (95%)	324 (95.86%)	374 (97.4%)	339 (95.49%)	372 (97.38%)	355 (95.95%)	406 (96.9%)	412 (97.4%)	365 (96.05%)	390 (97.26%)	363 (97.32%)	0.0749
7	All multiparous breeches (including prev. CS)	268 (96.4%)	348 (95.34%)	367 (96.07%)	410 (97.16%)	451 (96.37%)	396 (95.65%)	440 (97.56%)	442 (96.51%)	432 (95.15%)	437 (95.62%)	409 (97.15%)	0.842
8	All multiple pregnancies (including prev. CS)	456 (93.63%)	480 (92.84%)	520 (94.2%)	613 (96.84%)	660 (95.79%)	679 (95.77%)	774 (96.87%)	841 (97.45%)	716 (96.5%)	714 (97.01%)	633 (97.53%)	0.000924*
9	All abnormal lies (including prev. CS)	76 (94%)	72 (97%)	70 (95%)	60 (95%)	72 (96%)	70 (96%)	98 (98%)	73 (95%)	88 (96%)	72 (95%)	55 (96%)	0.588
10	All single cephalic, <=36 weeks (including prev. CS)	724 (50.99%)	755 (52.5%)	840 (55.19%)	894 (55.63%)	1054 (56.18%)	1088 (58.03%)	1095 (56.27%)	1072 (54.28%)	956 (53.32%)	1038 (57.8%)	806 (54.17%)	0.217
X	Unable to classify	897 (33.5%)	452 (32.59%)	463 (34.12%)	474 (38.07%)	379 (40.11%)	439 (40.91%)	358 (39.43%)	146 (44.11%)	149 (45.71%)	161 (46.8%)	151 (45.48%)	<0.01*
Public Health Care Sector
1	Nulliparous, single cephalic, >=37 weeks, in spontaneous labour	1063 (13.78%)	807 (17.69%)	653 (18.56%)	676 (20.39%)	797 (21.94%)	921 (24.21%)	784 (21.94%)	716 (21.06%)	633 (19.04%)	640 (20.85%)	580 (20.53%)	0.085
2A	Nulliparous, single cephalic, >=37 weeks, induced labour	273 (29.2%)	334 (37.74%)	382 (41.66%)	457 (44.72%)	463 (44.22%)	513 (45.93%)	480 (44.9%)	461 (42.18%)	453 (38.62%)	430 (40.57%)	438 (43.37%)	0.179
2B	Nulliparous, single cephalic, >=37 weeks, CS before labour	457 (96.41%)	341 (95.79%)	330 (98.21%)	276 (94.52%)	362 (97.84%)	480 (97.56%)	439 (97.34%)	398 (97.79%)	433 (96.22%)	376 (95.67%)	414 (97.64%)	0.664
3	Multiparous (excluding prev. CS), single cephalic, >=37 weeks, in spontaneous labour	138 (5.61%)	283 (5.85%)	313 (6%)	354 (7.25%)	368 (6.86%)	422 (7.91%)	410 (7.83%)	321 (6.63%)	348 (6.94%)	318 (6.95%)	342 (7.79%)	0.0252*
4A	Multiparous without a previous uterine scar, with single cephalic pregnancy, >=37 weeks, induced labour	111 (22.75%)	135 (15.5%)	208 (20.33%)	250 (20.94%)	262 (22.7%)	269 (22.01%)	240 (20.51%)	262 (20.47%)	255 (18.75%)	231 (19.06%)	250 (20.18%)	0.809
4B	Multiparous without a previous uterine scar, with single cephalic pregnancy, >=37 weeks, CS before labour	114 (95%)	234 (92.49%)	252 (92.65%)	292 (95.11%)	337 (93.61%)	455 (95.19%)	404 (94.39%)	436 (96.67%)	428 (95.54%)	386 (94.15%)	394 (98.01%)	0.0388*
5	Previous CS, single cephalic, >=37 weeks	547 (59.33%)	1312 (62.15%)	1425 (62.89%)	1488 (65.9%)	1662 (67.02%)	1607 (66%)	1699 (66.45%)	1731 (65.12%)	1717 (63.81%)	1716 (66.67%)	1586 (64.79%)	0.0545
6	All nulliparous breeches	302 (84.83%)	213 (94.25%)	143 (94.7%)	182 (93.81%)	174 (91.58%)	166 (91.21%)	174 (90.63%)	145 (92.95%)	161 (93.6%)	153 (88.44%)	121 (87.68%)	0.676
7	All multiparous breeches (including prev. CS)	112 (88.19%)	254 (92.7%)	288 (91.14%)	260 (85.53%)	305 (88.66%)	285 (88.79%)	258 (88.66%)	249 (88.3%)	297 (87.61%)	247 (89.49%)	229 (91.97%)	0.956
8	All multiple pregnancies (including prev. CS)	336 (86.82%)	345 (84.98%)	328 (84.75%)	416 (91.23%)	369 (87.23%)	326 (91.83%)	303 (86.82%)	312 (92.58%)	337 (88.45%)	356 (90.82%)	358 (92.27%)	0.0276*
9	All abnormal lies (including prev. CS)	44 (88%)	38 (92.68%)	62 (98.41%)	39 (100%)	43 (95.56%)	41 (93.18%)	55 (94.83%)	37 (92.5%)	53 (98.15%)	31 (88.57%)	37 (94.87%)	0.974
10	All single cephalic, <=36 weeks (including prev. CS)	577 (30.38%)	565 (31.39%)	568 (32.44%)	543 (33.66%)	524 (31.95%)	504 (32.58%)	506 (34.82%)	464 (32.88%)	541 (33.5%)	524 (37.19%)	517 (38.61%)	<0.01*
X	Unable to classify	311 (18.67%)	338 (15.14%)	373 (16.79%)	348 (18.9%)	376 (19.15%)	370 (23.87%)	418 (22.71%)	375 (21.87%)	368 (28.46%)	330 (29.7%)	350 (32.77%)	<0.01
Rest of the country
1	Nulliparous, single cephalic, >=37 weeks, in spontaneous labour	963 (21.66%)	1048 (23.48%)	1036 (24.12%)	1035 (25.62%)	1278 (27.49%)	1352 (28.73%)	1355 (29.54%)	1263 (28.29%)	1203 (28.02%)	1079 (28.05%)	936 (27.92%)	<0.01*
2A	Nulliparous, single cephalic, >=37 weeks, induced labour	369 (46.01%)	531 (51.96%)	566 (53.65%)	585 (50.09%)	608 (53.24%)	701 (56.12%)	756 (55.83%)	701 (54.85%)	649 (52.76%)	588 (51.13%)	565 (51.98%)	0.259
2B	Nulliparous, single cephalic, >=37 weeks, CS before labour	473 (98.13%)	515 (97.72%)	540 (97.12%)	569 (96.44%)	595 (98.35%)	793 (97.54%)	845 (98.14%)	882 (98.77%)	771 (97.72%)	692 (97.88%)	694 (98.44%)	0.275
3	Multiparous (excluding prev. CS), single cephalic, >=37 weeks, in spontaneous labour	295 (7.36%)	392 (7.44%)	428 (8.07%)	427 (8.38%)	579 (10.17%)	619 (10.46%)	616 (10.72%)	553 (10.17%)	611 (11%)	535 (10.23%)	532 (11.07%)	<0.01*
4A	Multiparous without a previous uterine scar, with single cephalic pregnancy, >=37 weeks, induced labour	130 (20.97%)	181 (20.16%)	221 (23.46%)	256 (24.31%)	298 (25.73%)	301 (26.71%)	323 (27.35%)	333 (26.26%)	307 (26.04%)	295 (24.5%)	307 (27.51%)	<0.01*
4B	Multiparous without a previous uterine scar, with single cephalic pregnancy, >=37 weeks, CS before labour	250 (98.04%)	376 (96.41%)	446 (94.89%)	495 (96.3%)	525 (95.63%)	716 (96.76%)	660 (96.63%)	776 (98.35%)	668 (95.98%)	632 (96.93%)	582 (97.49%)	0.5
5	Previous CS, single cephalic, >=37 weeks	1257 (69.45%)	1789 (73.41%)	1888 (75.82%)	1881 (75.39%)	2195 (77.67%)	2458 (79.24%)	2589 (81.03%)	2586 (78.17%)	2632 (76.58%)	2599 (78.81%)	2481 (78.36%)	0.01*
6	All nulliparous breeches	193 (92.34%)	227 (94.98%)	212 (97.7%)	212 (93.39%)	227 (96.6%)	225 (95.74%)	254 (95.13%)	216 (96.43%)	231 (95.85%)	209 (92.89%)	188 (94.95%)	0.808
7	All multiparous breeches (including prev. CS)	189 (93.1%)	293 (95.13%)	276 (93.88%)	275 (95.82%)	323 (94.17%)	297 (91.95%)	307 (95.34%)	295 (93.65%)	326 (90.56%)	282 (92.46%)	297 (94.29%)	0.247
8	All multiple pregnancies (including prev. CS)	252 (88.11%)	302 (84.59%)	318 (89.33%)	398 (94.09%)	345 (91.27%)	327 (91.85%)	324 (93.1%)	386 (95.78%)	347 (92.29%)	388 (93.05%)	337 (97.4%)	<0.01*
9	All abnormal lies (including prev. CS)	26 (86.67%)	49 (94.23%)	34 (89.47%)	44 (95.65%)	40 (93.02%)	43 (91.49%)	54 (93.1%)	40 (90.91%)	60 (95.24%)	43 (93.48%)	26 (92.86%)	0.232
10	All single cephalic, <=36 weeks (including prev. CS)	400 (35.75%)	458 (36.15%)	516 (39.36%)	515 (40.42%)	566 (40.11%)	616 (43.11%)	619 (43.84%)	585 (41.14%)	643 (42.27%)	651 (45.81%)	568 (44.97%)	<0.01*
X	Unable to classify	538 (24.51%)	314 (20.18%)	307 (23.58%)	278 (25.41%)	261 (26.02%)	224 (28.98%)	270 (29.8%)	277 (29.34%)	322 (33.16%)	279 (32.52%)	268 (33.5%)	<0.01
Capital city (Montevideo)
1	Nulliparous, single cephalic, >=37 weeks, in spontaneous labour	1970 (20.89%)	1301 (24.89%)	1259 (28.57%)	1345 (30.74%)	1607 (33.51%)	1716 (35.21%)	1557 (32.1%)	1363 (29.09%)	1186 (27.98%)	1079 (28.94%)	982 (28.81%)	0.254
2A	Nulliparous, single cephalic, >=37 weeks, induced labour	780 (42.41%)	806 (47.83%)	957 (51.79%)	1067 (53.54%)	1224 (56.46%)	1300 (55.44%)	1312 (55.48%)	1291 (51.95%)	1281 (50.39%)	1253 (54.03%)	1179 (52.96%)	0.102
2B	Nulliparous, single cephalic, >=37 weeks, CS before labour	985 (97.91%)	678 (97.91%)	748 (97.91%)	739 (97.91%)	882 (97.91%)	967 (97.91%)	958 (97.91%)	886 (97.91%)	789 (97.91%)	706 (97.91%)	711 (97.91%)	0.0056*
3	Multiparous (excluding prev. CS), single cephalic, >=37 weeks, in spontaneous labour	213 (10.33%)	364 (10.33%)	459 (10.33%)	528 (10.33%)	530 (10.33%)	570 (10.33%)	623 (10.33%)	643 (10.33%)	556 (10.33%)	506 (10.33%)	506 (10.33%)	0.0631
4A	Multiparous without a previous uterine scar, with single cephalic pregnancy, >=37 weeks, induced labour	141 (24.61%)	224 (21.37%)	359 (26.93%)	411 (25.42%)	437 (26.71%)	532 (29.36%)	504 (26.5%)	543 (25.8%)	600 (26.48%)	578 (27.37%)	579 (26.71%)	0.104
4B	Multiparous without a previous uterine scar, with single cephalic pregnancy, >=37 weeks, CS before labour	147 (91.3%)	338 (95.48%)	453 (96.59%)	507 (95.84%)	589 (95.93%)	673 (97.4%)	662 (96.36%)	651 (97.46%)	573 (97.28%)	578 (96.33%)	578 (98.47%)	0.0103*
5	Previous CS, single cephalic, >=37 weeks	1218 (80.24%)	2001 (76.05%)	2337 (75.85%)	2625 (78.92%)	2881 (78.95%)	2989 (79.71%)	3218 (79.32%)	3290 (78.2%)	3228 (76.82%)	3089 (78.68%)	2929 (77.96%)	0.951
6	All nulliparous breeches	470 (89.18%)	310 (95.38%)	305 (95.91%)	309 (95.96%)	319 (94.66%)	296 (93.38%)	326 (94.77%)	341 (96.06%)	295 (94.86%)	334 (95.7%)	296 (94.57%)	0.233
7	All multiparous breeches (including prev. CS)	191 (94.55%)	309 (93.35%)	379 (93.81%)	395 (89.98%)	433 (92.32%)	384 (93.2%)	391 (93.1%)	396 (93.18%)	403 (93.07%)	402 (93.93%)	341 (96.06%)	0.377
8	All multiple pregnancies (including prev. CS)	540 (91.84%)	523 (92.4%)	530 (90.91%)	631 (94.74%)	684 (93.19%)	678 (95.76%)	753 (94.13%)	767 (96.24%)	706 (94.51%)	682 (95.92%)	654 (94.65%)	0.00954*
9	All abnormal lies (including prev. CS)	94 (93.07%)	61 (96.83%)	98 (98.99%)	55 (98.21%)	75 (97.4%)	68 (97.14%)	99 (99%)	70 (95.89%)	81 (97.59%)	60 (92.31%)	66 (97.06%)	0.833
10	All single cephalic, <=36 weeks (including prev. CS)	901 (40.95%)	862 (43.73%)	892 (45.46%)	922 (47.38%)	1012 (48.08%)	976 (48.97%)	982 (49.42%)	951 (48.42%)	854 (45.26%)	911 (51.07%)	755 (48.27%)	0.0129*
X	Unable to classify	670 (31.18%)	476 (23.07%)	529 (23.23%)	544 (27.31%)	494 (25.93%)	585 (31.62%)	506 (27.46%)	244 (22.14%)	195 (30.09%)	212 (35.51%)	233 (38.83%)	0.0697
*indicate significant values
